# Supplementary material for: Effectiveness of Influenza Vaccination and Early Antiviral Treatment in Reducing Pneumonia Risk in Severe Influenza Cases
Source: Vaccines (Basel). 2024 Feb 7;12(2):173. doi: 10.3390/vaccines12020173 (PMC10891622; doi:10.3390/vaccines12020173)
Supplement: Supplementary file 1 [file vaccines-12-00173-s001.zip]

Archive with 1 entries (1 files):
- vaccines-2819718-supplementary.pdf
